# Supplementary material for: Fluorescent Crimean-Congo hemorrhagic fever virus illuminates tissue tropism patterns and identifies early mononuclear phagocytic cell targets in Ifnar-/- mice
Source: PLoS Pathog. 2019 Dec 2;15(12):e1008183. doi: 10.1371/journal.ppat.1008183 (PMC6984736; doi:10.1371/journal.ppat.1008183)
Supplement: S1 Data — Mice were grouped based on viral RNA levels and weight loss as pre-clinical (n = 10), early- (n = 7), or late-stage (n = 12) disease. Control animals (n = 6) were mock infected with DMEM. Luminex absolute values (Tab 1) and relative values (Tab 2). Luminex values in pg/mL for 26 plasma cytokine and chemokine levels. Fold change values (ΔΔCt) in Liver (Tab 3) and Spleen RNA (Tab 4). RNA quantification of 12 liver and spleen cytokines from CCHFV- or CCHFV/ZsG-infected Ifnar-/- mice. CCL2, monocyte chemotactic protein 1 (MIP-1); CCL3, macrophage inflammatory protein 1α (MIP-1α); CCL4, macrophage inflammatory protein 1β (MIP-1 β); CCL5, regulated upon activation, normal T-cell expressed, and secreted (RANTES); CCL7, monocyte chemotactic protein 3 (MIP-3); CCL11, eosinophil chemotactic protein (eotaxin); CXCL1, chemokine (C-X-C motif) ligand-1 like; CXCL2, chemokine (C-X-C motif) ligand-2 like; macrophage inflammatory protein 2 (MIP-2); interferon-γ–induced protein 10 (IP-10); granulocyte-macrophage colony stimulating factor (GM-CSF); interferon γ (IFN-γ); interleukin (IL); tumor necrosis factor-α (TNF-α); interferon (IFN); CCL12, monocyte chemotactic protein 5 (MCP-5); interferon stimulated gene 15 (ISG15). (XLSX) [file ppat.1008183.s008.xlsx]

## Sheet: Luminex - raw values
	CCL2	CCL3	CCL4	CCL5	CCL7	CCL11	CXCL1	CXCL2	CXCL10	GM-CSF	IFN-ɣ	IL-1β	IL-2	IL-4	IL-5	IL-6	IL-9	IL-10	IL-12p70	IL-13	IL-17A	IL-18	IL-22	IL-23	IL-27	TNF-α
Control 1	39.271	1.584	2.329	14.302	31.417	193.814	17.833	6.095	12.312	15.128	1.476	2.46	1.47705	3.825	9.54	31.948	103.275	13.626	1.449	10.895	23.366	128.141	8.749	30.854	6.188	0.991
Control 2	48.08	0.77	0.797	12.012	34.164	307.426	15.468	7.833	19.224	8.1	2.612	2.007	1.47705	3.372	6.917	18.618	67.982	2.27051	0.576	4.932	12.756	89.301	9.363	11.41	7.115	3.107
Control 3	20.741	0.341	0.179	9.316	22.622	135.507	5.962	3.825	12.145	1.414	0.437	0.459	1.47705	2.157	10.479	4.858	16.652	2.27051	0.28	5.183	3.193	52.01	11.4502	12.7197	2.519	3.125
Control 4	45.212	1.713	0.882	13.345	38.402	312.684	29.39	7.833	38.61	9.493	3.493	4.765	0.682	4.24	15.67	29.397	95.3	24.824	2.411	7.717	25.341	231.095	25.487	107.643	11.05	3.369
Control 5	18.791	0.974	2.508	11.342	34.793	247.381	7.023	3.825	18.855	12.024	2.788	2.121	1.47705	4.429	14.184	36.717	73.56	4.184	1.449	8.227	23.805	105.403	10.609	23.74	7.115	0.452
Control 6	57.682	0.859	1.76	10.369	41.841	191.993	8.594	4.84	28.32	15.629	4.378	3.129	1.47705	2.804	10.479	23.973	79.073	14.263	2.026	10.586	21.608	103.629	21.949	37.878	8.388	4.673
Pre CCHFV 1	42.279	0.106	1.30615	16.86	51.484	772.027	9.631	3.313	23.735	2.53906	34.061	0.33	1.47705	1.695	10.83	17.204	14.728	45.259	0.723	2.68555	1.23291	131.592	10.609	18.911	3.578	3.891
Pre CCHFV 2	24.457	0.488281	1.30615	18.888	56.887	942.037	12.192	2.017	11.84	2.53906	6.255	0.053	1.47705	2.233	8.831	5.24902	16.2842	2.27	3.80859	2.68555	1.23291	131.592	0.637	12.7197	1.543	0.723
Pre CCHFV 3	16.766	0.077	1.30615	11.938	47.578	989.649	6.494	1.753	5.994	2.53906	1.999	0.71	1.47705	1.926	6.189	1.038	16.2842	2.27051	0.078	2.68555	1.23291	92.908	0.637	12.7197	3.04	1.259
Pre CCHFV/ZsG 1	36.178	1.259	4.03	14.082	38.975	149.058	28.91	6.842	24.827	17.783	2.964	2.516	0.23	3.901	8.593	40.04	119.019	26.043	5.892	8.227	24.244	231.095	19.178	46.014	7.746	2.055
Pre CCHFV/ZsG 2	50.888	0.63	1.198	34.147	66.555	433.562	18.08	21.306	79.204	6.765	8.289	3.952	1.47705	2.994	43.785	16.5	35.462	33.301	0.966	4.18	14.981	119.46	48.861	98.256	6.494	2.844
Pre CCHFV/ZsG 3	34.596	0.286	1.30615	23.899	226.451	702.955	14.465	20.361	39.997	1.02	0.869	0.33	1.47705	3.221	8.593	5.518	18.522	2.27051	3.80859	4.43	0.512	87.49	3.557	12.7197	3.04	0.857
Pre CCHFV/ZsG 4	52.271	1.37	1.417	21.617	62.582	331.742	16.964	4.84	42.958	11.27	2.964	1.892	1.47705	4.504	8.593	25.774	105.917	7.717	0.966	10.895	14.537	141.881	2.513	13.959	5.885	2.318
Pre CCHFV/ZsG 5	11.24	0.091	1.30615	20.04	56.197	687.493	5.829	1.753	5.94	2.53906	1.563	0.196	1.47705	1.849	14.069	5.24902	16.2842	2.27051	0.576	1.611	1.23291	114.214	3.557	12.7197	2.519	0.723
Pre CCHFV/ZsG 6	81.366	0.456	0.522	25.034	44.709	1124.9	5.427	3.313	22.245	2.53906	17.931	0.053	1.47705	2.003	13.954	8.877	16.2842	2.27051	0.478	0.463	1.23291	168.891	6.36	12.7197	2.519	2.055
Pre CCHFV/ZsG 7	14.648	0.488281	1.30615	10.219	43.389	1054.8	5.158	1.753	5.645	2.53906	0.609	0.053	1.47705	1.733	3.955	1.038	16.2842	2.27051	3.80859	2.68555	1.23291	114.214	0.637	12.7197	1.543	0.452
Early CCHFV 1	14880.5	10.112	32.289	517.537	1177.86	1883.69	337.033	1673.02	863.709	24.423	22089	6.26	1.641	7.76	94.005	2862.53	113.798	79.038	27.204	8.636	21.388	5119.4	215.347	88.91	28.532	75.446
Early CCHFV 2	49984.2	15.851	95.91	1208.08	1312.26	2414.64	1435	1379.61	957.29	64.43	21246.9	17.244	10.214	12.23	244.748	42011.2	205.653	293.381	47.081	19.536	69.23	12010.3	858.214	287.968	67.57	502.633
Early CCHFV/ZsG 1	678.448	2.613	5.428	42.145	405.294	241.285	406.136	4.334	475.205	14.011	345.539	3.679	1.47705	5.07	85.805	313.62	109.865	19.907	4.968	11.307	20.728	618.4	52.82	28.496	11.737	20.145
Early CCHFV/ZsG 2	4111.15	9.18	33.189	628.352	1163.73	1578.57	1066.23	22.721	1235.39	33.272	3001.06	9.196	1.707	7.988	46.201	4342.11	167.757	164.391	26.319	14.571	57.867	4325.41	685.541	162.549	34.411	152.979
Early CCHFV/ZsG 3	587.498	4.772	13.756	224.557	854.967	688.864	637.347	6.842	807.369	23.532	998.034	7.21	3.719	6.847	55.311	1165.4	112.489	102.754	13.728	12.34	38.892	3377.91	618.616	191.878	18.254	83.202
Early CCHFV/ZsG 4	985.243	0.537	2.449	46.447	540.022	1602.63	214.873	47.223	271.985	3.691	802.653	1.074	1.47705	4.052	196.538	427.029	27.301	19.287	5.017	0.463	1.758	705.14	54.417	13.959	6.494	23.938
Early CCHFV/ZsG 5	161.282	0.028	1.30615	25.034	92.857	961.442	27.227	1.221	83.616	2.53906	186.675	0.196	1.47705	1.849	29.678	65.986	16.2842	2.27051	0.966	2.68555	1.23291	205.191	15.796	12.7197	2.777	4.673
Late CCHFV 1	31200	26.494	95.801	1543.94	945.969	1447.33	45.203	983.558	593.2	18.645	106.942	4.333	0.682	9.596	32.001	3193.76	97.967	79.63	5.892	5.789	72.951	5018.28	657.725	87.744	27.711	165.591
Late CCHFV 2	12177.4	26.448	123.217	1700.99	744.21	1344.17	205.775	1146.81	788.57	41.79	90.868	9.092	8.317	10.753	101.119	10535.6	167.757	312.809	33.465	17.231	119.526	9594.31	2776.97	388.915	68.551	199.512
Late CCHFV 3	31200	82.08	300.939	1708.89	1455.13	2439.7	2785.31	7204.49	764.549	41.402	1096.55	16.99	9.993	13.876	161.725	13387.3	201.874	230.153	38.525	14.467	199.237	8483.25	4512.53	255.819	112.086	931.197
Late CCHFV 4	31200	40.054	185.158	1604.34	1340.55	2298.22	501.048	3332.59	750.352	78.116	1045.8	23.576	12.188	12.777	102.902	59792.5	225.797	392.766	59.383	19.852	166.069	15944	7929.23	563.714	81.55	727.014
Late CCHFV/ZsG 1	848.491	2.698	7.358	211.382	871.887	1049.62	155.171	6.842	1008.47	17.976	1900.05	6.578	4.022	5.901	103.459	1590.4	92.623	118.82	8.842	9.25	27.751	2186.12	461.59	137.277	19.012	77.322
Late CCHFV/ZsG 2	29899.2	66.627	270.121	1177.88	1362.63	1988.83	1190.97	3205.23	893.559	55.757	167.015	18.869	9.437	13.012	65.523	21147.3	326.948	484.707	39.115	23.963	196.934	8242.14	4116.01	337.841	106.143	607.707
Late CCHFV/ZsG 3	56774.5	34.764	305.38	1207.04	1321.13	2023.6	1497.69	556.955	750.157	48.034	167.986	13.626	6.264	11.141	60.47	15026.7	225.797	343.717	32.492	19.221	243.909	14449.6	2906.8	259.649	65.618	642.87
Late CCHFV/ZsG 4	10012.7	13.532	53.744	1451.86	1302.55	2036.41	32.97	37.606	612.958	5.749	249.557	2.121	7.639	7.988	54.762	472.507	84.529	33.902	5.503	5.789	29.501	10495.4	519.116	224.2	31.025	150.819
Late CCHFV/ZsG 5	67991.2	55.14	901.307	1579.58	1065.05	1851.45	182.373	3856.93	767.126	58.99	232.358	14.342	7.525	12.23	76.75	50568.5	200.614	381.887	47.821	14.623	267.762	12556.5	2804.3	293.161	85.127	616.661
Late CCHFV/ZsG 6	17720.1	17.988	10.416	1478.34	1257.05	1741.31	18.945	66.434	570.729	7.136	701.794	2.007	9.549	7.303	36.966	775.215	79.073	24.213	4.678	3.581	7.808	8823.84	473.675	54.119	23.677	66.193
Late CCHFV/ZsG 7	10074	17.06	64.274	1471.63	1150.9	1852.55	12.952	44.028	613.4	33.845	2651.48	6.472	29.921	9.942	190.689	1447.8	119.019	112.863	20.463	12.599	35.4	11197.3	1499.37	2133.2	48.598	276.15
Late CCHFV/ZsG 8	5897.63	12.756	42.465	1304.33	1107.58	2291.71	203.632	1560.05	597.527	21.355	449.53	4.98	1.104	7.607	64.644	3216.27	81.808	101.566	15.321	4.982	39.11	3897.24	1337.49	113.533	30.189	163.166

## Sheet: Luminex - relative values
	CCL2	CCL3	CCL4	CCL5	CCL7	CCL11	CXCL1	CXCL2	CXCL10	GM-CSF	IFN-ɣ	IL-1β	IL-2	IL-4	IL-5	IL-6	IL-9	IL-10	IL-12p70	IL-13	IL-17A	IL-18	IL-22	IL-23	IL-27	TNF-α
Pre CCHFV 1	1.104	-9.81	-1.08	1.43112	1.51991	3.33536	-1.46	-1.72	1.09998	-4.06	13.4593	-7.55	1.09855	-2.05	-1.04	-1.41	-4.93	4.41997	-1.89	-2.95	-14.88	1.1127	-1.38	-1.98	-1.97	1.4854
Pre CCHFV 2	-1.57	-2.13	-1.08	1.60326	1.67941	4.06985	-1.15	-2.83	-1.82	-4.06	2.47168	-46.98	1.09855	-1.55	-1.27	-4.62	-4.46	ND	2.78984	-2.95	-14.88	1.1127	-22.92	-2.94	-4.58	-3.62
Pre CCHFV 3	-2.28	-13.51	-1.08	1.01333	1.40459	4.27554	-2.16	-3.26	-3.6	-4.06	-1.27	-3.51	1.09855	-1.8	-1.81	-23.36	-4.46	-4.51	-17.5	-2.95	-14.88	-1.27	-22.92	-2.94	-2.32	-2.08
Pre CCHFV/ZsG 1	-1.06	1.21	2.86	1.2	1.15	-1.55	2.06	1.2	1.15	1.73	1.17	1.01	-5.85	1.12	-1.3	1.65	1.64	2.54	4.32	1.04	1.32	1.95	1.31	1.23	1.1	-1.27
Pre CCHFV/ZsG 2	1.33	-1.65	-1.18	2.9	1.96	1.87	1.29	3.73	3.67	-1.52	3.28	1.59	1.1	-1.16	3.91	-1.47	-2.05	3.25	-1.41	-1.9	-1.22	1.01	3.35	2.63	-1.09	1.09
Pre CCHFV/ZsG 3	-1.11	-3.64	-1.08	2.03	6.69	3.04	1.03	3.57	1.85	-10.1	-2.91	-7.55	1.1	-1.08	-1.3	-4.4	-3.92	-4.51	2.79	-1.79	-35.83	-1.35	-4.1	-2.94	-2.32	-3.06
Pre CCHFV/ZsG 4	1.36	1.32	1.01	1.83	1.85	1.43	1.21	-1.18	1.99	1.09	1.17	-1.32	1.1	1.3	-1.3	1.06	1.46	-1.33	-1.41	1.38	-1.26	1.2	-5.81	-2.68	-1.2	-1.13
Pre CCHFV/ZsG 5	-3.41	-11.43	-1.08	1.7	1.66	2.97	-2.41	-3.26	-3.63	-4.06	-1.62	-12.7	1.1	-1.88	1.25	-4.62	-4.46	-4.51	-2.37	-4.92	-14.88	-1.04	-4.1	-2.94	-2.8	-3.62
Pre CCHFV/ZsG 6	2.12	-2.28	-2.7	2.12	1.32	4.86	-2.59	-1.72	1.03	-4.06	7.09	-46.98	1.1	-1.73	1.24	-2.73	-4.46	-4.51	-2.86	-17.11	-14.88	1.43	-2.3	-2.94	-2.8	-1.27
Pre CCHFV/ZsG 7	-2.61	-2.13	-1.08	-1.15	1.28	4.56	-2.72	-3.26	-3.82	-4.06	-4.16	-46.98	1.1	-2	-2.83	-23.36	-4.46	-4.51	2.79	-2.95	-14.88	-1.04	-22.92	-2.94	-4.58	-5.8
Early CCHFV 1	388.564	9.72152	22.9135	43.9298	34.7727	8.13804	23.9967	293.075	40.0279	2.37163	8728.52	2.51389	1.22049	2.23556	8.38469	118.033	1.5666	7.7188	19.9272	1.08995	1.16589	43.2882	14.7486	2.37892	4.03993	28.8017
Early CCHFV 2	1305.2	15.2389	68.0615	102.544	38.7403	10.4319	102.172	241.676	44.3649	6.25655	8395.78	6.92484	7.59664	3.52331	21.8301	1732.29	2.83111	28.6514	34.4874	2.46563	3.77381	101.555	58.777	7.70501	9.56743	191.881
Early CCHFV/ZsG 1	17.72	2.51	3.85	3.58	11.97	1.04	28.92	-1.32	22.02	1.36	136.54	1.48	1.1	1.46	7.65	12.93	1.51	1.94	3.64	1.43	1.13	5.23	3.62	-1.31	1.66	7.69
Early CCHFV/ZsG 2	107.35	8.83	23.55	53.34	34.36	6.82	75.92	3.98	57.25	3.23	1185.88	3.69	1.27	2.3	4.12	179.04	2.31	16.05	19.28	1.84	3.15	36.57	46.95	4.35	4.87	58.4
Early CCHFV/ZsG 3	15.34	4.59	9.76	19.06	25.24	2.98	45.38	1.2	37.42	2.29	394.38	2.9	2.77	1.97	4.93	48.05	1.55	10.03	10.06	1.56	2.12	28.56	42.37	5.13	2.58	31.76
Early CCHFV/ZsG 4	25.73	-1.937	1.74	3.94	15.94	6.92	15.3	8.27	12.6	-2.79003	317.17	0.43	1.1	1.17	17.53	17.61	-2.66072	1.88	3.68	-17.113	-10.4351	5.96	3.73	-2.68	-1.08754	9.14
Early CCHFV/ZsG 5	4.21	-37.1488	-1.07887	2.12	2.74	4.15	1.94	-4.68	3.88	-4.05583	73.77	-12.7049	1.1	-1.87732	2.65	2.72	-4.46079	-4.50986	-1.41	-2.95036	-14.8793	1.74	1.08	-2.93828	-2.54321	1.78
Late CCHFV 1	814.703	25.4709	67.9842	131.053	27.9268	6.25285	3.21844	172.297	27.4914	1.81055	42.2584	1.74004	-1.97	2.76449	2.8543	131.691	1.34866		4.31596	-1.37	3.97665	42.4332	45.046	2.34772	3.92368	63.2147
Late CCHFV 2	317.978	25.4267	87.4396	144.384	21.9705	5.80716	14.6511	200.896	36.5457	4.05807	35.9067	3.65116	6.18575	3.09781	9.01922	434.425	2.30942	30.5487	24.5135	2.17472	6.51551	81.1268	190.188	10.406	9.70634	76.1642
Late CCHFV 3	814.703	78.9104	213.558	145.055	42.9582	10.5402	198.313	1262.06	35.4324	4.02039	433.303	6.82284	7.43227	3.9975	14.4249	552.011	2.77909	22.4766	28.22	1.82587	10.8607	71.732	309.052	6.84482	15.8706	355.487
Late CCHFV 4	814.703	38.5073	131.395	136.181	39.5755	9.9289	35.6745	583.793	34.7745	7.58555	413.251	9.46764	9.06479	3.68089	9.17825	2465.48	3.10842	38.3573	43.4987	2.50551	9.05263	134.818	543.053	15.083	11.5469	277.539
Late CCHFV/ZsG 1	22.156	2.59382	5.22153	17.9426	25.7398	4.53465	11.0481	1.19856	46.7365	1.74558	750.808	2.64159	2.99135	1.7	9.22794	65.5786	1.27509	11.6039	6.47686	1.16744	1.51274	18.4852	31.6132	3.67305	2.69196	29.5178
Late CCHFV/ZsG 2	780.736	64.0542	191.688	99.9809	40.2274	8.59226	84.7965	561.484	41.4113	5.41435	65.9964	7.5774	7.01875	3.7486	5.84427	871.988	4.50092	47.3362	28.6522	3.02436	10.7351	69.6932	281.895	9.03944	15.0291	231.994
Late CCHFV/ZsG 3	1482.51	33.4216	216.71	102.456	39.0024	8.74248	106.635	97.5659	34.7654	4.6644	66.3801	5.47192	4.65883	3.20958	5.39357	619.612	3.10842	33.5672	23.8008	2.42587	13.2958	122.181	199.079	6.94729	9.29104	245.417
Late CCHFV/ZsG 4	261.455	13.0095	38.1389	123.237	38.4538	8.79782	2.34745	6.58772	28.4071	-1.79	98.6131	-1.17405	5.68149	2.30124	4.88445	19.4834	1.16366	3.31085	4.03101	-1.36869	1.60814	88.7464	35.553	5.9988	4.39292	57.5755
Late CCHFV/ZsG 5	1775.41	53.0107	639.603	134.079	31.4422	7.99875	12.9849	675.646	35.5519	5.7283	91.8169	5.75945	5.5967	3.52331	6.84565	2085.14	2.76174	37.2949	35.0294	1.84556	14.596	106.174	192.06	7.84396	12.0534	235.412
Late CCHFV/ZsG 6	462.713	17.2934	7.3916	125.485	37.1105	7.52293	1.34888	11.6377	26.45	-1.44	277.316	-1.24074	7.10204	2.1039	3.29715	31.9652	1.08856	2.36463	3.42669	-2.2126	-2.35	74.6119	32.4408	1.44803	3.3525	25.2693
Late CCHFV/ZsG 7	263.055	16.4012	45.6114	124.916	33.9769	8.00351	-1.08	7.71271	28.4275	3.28656	1047.74	2.59902	22.2537	2.86417	17.0083	59.6984	1.63847	11.0221	14.9894	1.59011	1.9297	94.681	102.688	57.077	6.88113	105.421
Late CCHFV/ZsG 8	154.001	12.2634	30.1348	110.715	32.698	9.90077	14.4985	273.285	27.6919	2.0737	177.633	1.99987	-1.21788	2.19148	5.76587	132.62	1.12621	9.91888	11.2228	-1.59039	2.13194	32.954	91.6013	3.03774	4.27455	62.289

## Sheet: ∆∆Ct Liver
	Liver
Samples	IFN-αB	IFN-β1	IFN-ɣ	IFN-λ3	TNF-α	IL-1b	IL-6	IL-12b	CCL3	CCL5	CCL12	ISG15
Pre CCHFV 1	330.014	112.265	7.76215	ND	3.06151	2.19763	2.93269	20.0066	1.00833	12.3215	9.15595	3.35692
Pre CCHFV 2	28.5335	25.0077	0.745523	ND	0.484427	0.322278	1.88374	4.38426	0.5231	3.22563	2.39224	1.97886
Pre CCHFV/ZsG 1	13.9726	17.5848	2.34639	ND	1.92703	1.40249	8.78581	7.75866	1.24209	6.86571	12.7957	1.729
Pre CCHFV/ZsG 2	3.84919	3.33449	3.02913	ND	2.21697	1.19222	2.07777	7.36221	0.780375	6.2295	9.25313	1.15111
Pre CCHFV/ZsG 3	13.8177	7.96605	1.43151	ND	0.581925	0.500787	3.3747	7.05169	1.05507	6.36924	7.33689	1.63191
Pre CCHFV/ZsG 4	17.9202	8.94508	2.65206	ND	0.877252	0.744272	4.27788	9.45618	0.689913	9.84594	5.53529	1.65488
Pre CCHFV/ZsG 5	64.5954	28.987	2.00903	ND	1.3285	1.81516	6.65343	8.81268	0.789309	3.89756	2.62057	1.39576
Pre CCHFV/ZsG 6	55.4538	36.2876	0.787292	ND	0.343493	0.580736	3.3297	1.62022	0.296702	2.77325	1.79242	0.968018
Early CCHFV 1	4.1295	3.39725	2.36709	ND	5.6916	2.00032	0.0842014	5.26365	1.45946	0.114696	12.5107	2.51604
Early CCHFV 2	24.7125	23.7864	7.79921	ND	6.24496	1.22218	0.856656	6.16449	3.87779	5.16547	3.70962	10.0137
Early CCHFV 3	0.843305	2.14401	0.45319	ND	0.806093	0.125326	0.102284	0.570084	0.64345	0.501771	0.326893	0.879887
Early CCHFV/ZsG 1	14.4032	20.7354	7.00979	ND	6.1442	3.24953	1.90967	20.4777	3.21405	0.47647	1.645	3.26701
Early CCHFV/ZsG 2	0.21135	0.638885	1.88728	ND	6.49758	0.953035	0.26218	1.41409	4.75601	1.07429	8.53184	10.6371
Early CCHFV/ZsG 3	0.538308	4.83491	10.5426	ND	40.7665	3.94584	1.80544	7.68968	22.1926	7.81383	70.379	24.63
Early CCHFV/ZsG 4	0.290227	57.7421	12.2817	141.877	121.373	2.95001	5.34317	17.4102	31.802	75.6647	163.962	36.1249
Early CCHFV/ZsG 5	0.158023	2.61575	17.3725	1.24284	84.747	10.3838	1.12994	19.9056	56.6751	7.34767	93.8603	30.5469
Early CCHFV/ZsG 6	1.44838	76.9869	9.38675	156.387	198.421	2.61105	13.4561	57.852	84.4386	120.358	420.231	105.469
Early CCHFV/ZsG 7	0.456183	16.7637	20.208	167.293	137.976	18.3143	14.4475	32.701	62.8473	69.1233	97.5489	40.8159
Late CCHFV 1	3.99153	484.066	242.791	447.627	606.294	32.5559	2368.61	54.3187	300.891	787.483	638.345	947.451
Late CCHFV 2	6.33177	179.825	109.62	ND	121.374	12.9881	1177.87	37.4908	144.976	1808.66	4776.12	590.1
Late CCHFV 3	0.697077	313.899	101.661	696.029	369.567	69.1401	2870.11	55.6583	477.774	812.243	1087.72	1128.71
Late CCHFV 4	0.0328735	501.286	54.4815	112.192	659.711	34.1704	504.228	32.4056	335.5	800.363	186.358	2073.75
Late CCHFV 5	0.0344576	69.1796	150.598	152.857	391.886	31.822	594.203	30.2142	293.739	442.956	151.106	1143.95
Late CCHFV 6	2.24427	492.827	27.7026	99.9927	524.417	9.70451	238.278	4.10923	143.531	937.121	109.46	399.123
Late CCHFV/ZsG 1	1.05486	546.605	19.1482	73.215	1037.48	25.0318	438.763	22.9593	493.302	1387.75	156.895	402.402
Late CCHFV/ZsG 2	0.743542	216.026	10.7485	394.188	340.452	34.9109	480.172	7.10029	222.565	1373.39	167.066	757.624
Late CCHFV/ZsG 3	34.2391	32.4549	157.769	ND	38.8052	15.7346	128.018	40.8274	186.084	28.2369	188.872	45.8944
Late CCHFV/ZsG 4	0.42831	51.7902	3.90874	103.821	247.644	19.1671	313.983	1.00045	255.461	1125.85	177.2	700.248
Late CCHFV/ZsG 5	0.280727	110.903	7.65561	131.833	160.54	20.6609	685.997	3.93343	139.636	1438.8	406.839	699.249
Late CCHFV/ZsG 6	4.44216	19.9235	36.3817	13.7538	95.367	5.49752	36.34	1.55457	118.901	888.538	184.214	235.567
Late CCHFV/ZsG 7	ND	723.551	24.837	309.445	385.325	66.2821	1737.67	7.56956	461.577	1741.44	478.797	955.573
Late CCHFV/ZsG 8	2.47005	99.1982	75.2964	925.13	173.968	9.71966	65.7252	2.91901	202.417	1778.78	608.711	1165.42
Late CCHFV/ZsG 9	4.3043	48.0582	170.595	193.974	119.178	11.6962	78.4978	4.94787	163.877	1256.74	216.799	723.386
Late CCHFV/ZsG 10	1.10557	759.518	8.52901	168.65	131.524	1.6595	37.4064	4.32255	74.3545	341.623	152.235	69.2628

## Sheet: ∆∆Ct Spleen
	Spleen
Samples	IFN-αB	IFN-β1	IFN-ɣ	IFN-λ3	TNF-α	IL-1b	IL-6	IL-12b	CCL3	CCL5	CCL12	ISG15
Pre CCHFV 1	3.33773	1.50896	1.59264	ND	0.651832	0.912326	1.11483	1.36931	1.1517	1.22261	0.667157	0.67648
Pre CCHFV 2	3.1609	2.01883	1.58314	ND	0.493188	0.829819	1.58479	1.4003	1.59137	1.43497	1.92383	0.702924
Pre CCHFV/ZsG 1	7.95758	3.26998	1.30975	ND	1.2485	1.00591	0.921155	1.70085	0.96374	1.27087	1.29973	1.60568
Pre CCHFV/ZsG 2	1.49839	1.86585	1.64927	ND	1.3095	0.859538	1.31915	1.65824	1.53155	1.52953	1.14874	0.848733
Pre CCHFV/ZsG 3	7.69793	3.32331	1.35886	ND	0.739849	0.696529	1.47517	1.0043	0.884943	1.31462	2.3642	0.813034
Pre CCHFV/ZsG 4	2.55379	2.06076	1.67302	ND	0.791593	0.919703	1.1094	1.39198	1.43648	1.65016	1.06324	0.754101
Pre CCHFV/ZsG 5	3.70314	1.45279	1.04168	ND	0.574014	0.838114	0.984831	1.14835	1.12955	0.953827	2.281	0.695563
Pre CCHFV/ZsG 6	1.11596	0.826908	ND	ND	0.805838	1.01242	ND	3.12941	1.76166	1.22218	4.1772	0.320535
Early CCHFV 1	10.4739	5.00019	2.77024	ND	2.15553	3.66974	3.87524	4.18571	2.49155	1.8627	15.5844	1.8617
Early CCHFV 2	0.405393	0.935936	114.235	244.566	16.8237	8.50419	377.875	14.6798	45.1463	1.45787	31.2728	8.52969
Early CCHFV 3	0.406301	0.697925	48.4183	173.536	12.2905	9.25678	267.655	30.106	72.0457	1.69211	29.7893	14.9563
Early CCHFV/ZsG 1	4.88369	2.56147	1.4699	ND	0.455127	1.26816	1.12702	1.23645	1.05203	1.43712	1.55032	1.05044
Early CCHFV/ZsG 2	0.244472	0.251757	3.51367	ND	1.22893	1.73798	3.52736	1.21303	1.93183	1.07801	22.5138	0.80492
Early CCHFV/ZsG 3	30.5374	25.2769	3.46994	ND	24.8621	14.8896	51.9352	5.67951	25.8868	0.93013	230.12	30.3693
Early CCHFV/ZsG 4	0.484223	0.769727	4.35362	ND	3.91449	1.58573	21.2822	3.27132	5.45523	3.05067	111.284	3.68037
Early CCHFV/ZsG 5	0.551097	0.853095	4.96012	ND	3.09808	2.35547	16.7491	1.73012	4.29196	0.799041	71.3186	4.02526
Early CCHFV/ZsG 6	0.328193	0.442139	10.0259	3.94809	8.44645	4.17916	118.129	10.5129	14.653	2.09098	56.893	4.28161
Early CCHFV/ZsG 7	4.23168	5.11843	39.1198	ND	34.7961	50.2606	145.282	52.4865	120.929	6.12728	82.2167	73.428
Late CCHFV 1	ND	0.635797	6.12788	ND	0.957861	1.18879	72.3387	2.47139	14.9349	5.0208	69.6172	14.6697
Late CCHFV 2	0.228124	0.301129	10.0434	ND	0.714276	0.759615	10.1935	3.13636	16.6374	4.5998	111.727	4.52503
Late CCHFV 3	0.0497016	0.376884	3.56036	ND	0.598197	0.725376	34.4992	1.55151	7.57531	3.19435	49.6488	6.02648
Late CCHFV 4	0.011319	0.33034	1.54204	ND	0.383155	0.483481	24.3788	1.66058	10.8992	1.77672	19.2406	3.71832
Late CCHFV 5	0.0927846	0.755512	3.58185	8.54649	0.968379	1.74847	90.1878	3.7396	17.733	15.2599	99.627	11.1131
Late CCHFV 6	0.0711495	0.217909	1.73805	1.27806	0.724684	1.65434	70.6339	5.95287	8.97468	10.5127	48.8939	2.7741
Late CCHFV/ZsG 1	0.0447991	0.0992715	2.6227	ND	0.644366	1.03995	33.8921	1.35451	5.89873	2.79823	40.6145	2.64661
Late CCHFV/ZsG 2	0.160327	0.27022	13.0842	ND	2.54646	3.91141	9.54311	4.37736	23.9339	6.22604	29.1167	16.2494
Late CCHFV/ZsG 3	0.0034222	0.960359	0.60589	62.9211	2.94712	0.919252	38.6076	0.0336464	14.6876	1.97207	1.20117	9.17653
Late CCHFV/ZsG 4	0.0663803	0.0877662	1.95433	ND	0.334367	0.464998	1.98335	0.835088	5.10615	2.10197	16.3271	3.90014
Late CCHFV/ZsG 5	0.0162477	0.302687	1.58915	ND	0.388183	0.613226	37.9669	0.890824	8.8893	3.31845	20.1628	6.3832
Late CCHFV/ZsG 6	0.128248	0.140159	3.27988	ND	0.328943	0.217693	1.72739	0.256352	6.29444	1.45375	21.1167	2.23775
Late CCHFV/ZsG 7	0.0477458	0.192926	4.05357	ND	0.392931	0.770318	26.3978	0.43264	5.83134	2.93344	39.6626	4.08019
Late CCHFV/ZsG 8	0.158381	0.253067	4.97434	ND	0.594156	0.193578	1.81829	0.492066	7.23496	2.58616	29.1179	3.06576
Late CCHFV/ZsG 9	0.452363	0.275307	1.7973	ND	0.501766	0.388499	3.3473	0.383698	7.21962	2.43481	15.3812	2.41837
Late CCHFV/ZsG 10	0.297828	0.244232	4.19723	ND	2.12511	1.18874	11.5	3.39134	14.7121	7.32516	77.4698	3.44034
